# Supplementary material for: mTORC1 Inhibition Protects Human Regulatory T Cells From Granzyme-B-Induced Apoptosis
Source: Front Immunol. 2022 Jun 10;13:899975. doi: 10.3389/fimmu.2022.899975 (PMC9229986; doi:10.3389/fimmu.2022.899975)
Supplement: Supplementary Data Sheet 1 — Original Data. [file DataSheet_1.xlsx]

## Sheet: Fig. 1
	1A	Conditions
		CT	Rapa
	% CD25hi CD127lo (of CD4+)	66.6	55.8
		65.1	55.3
		64.4	53
		61.9	53.3
		60.9	52.7
		61.5	52.5
	1B	Conditions
		CT	Rapa
	% FoxP3+ (of CD25hi CD127lo)	81	85.7
		81.4	85.7
		83.4	83.6
		69.8	82.5
		72.4	82.5
		71.2	80.9
	1C	Conditions
		CT	Rapa
	% GrB+ (of FoxP3+)	60.1	1.83
		63.6	2.43
		61.6	2.03
		48.9	6.47
		46.1	4.44
		44.2	7.63
	1D	Conditions
		CT	Rapa
	% Annexin V+ (of FoxP3+)	37.6	6.56
		36.3	8.35
		33.7	7.36
		33.7	5.29
		30.9	4.38
		35	7.36

## Sheet: Fig. 2
	2C	Conditions
		CT	Rapa
	% GranToxiLux+ (of FSC,SSC Subset)	38.7	24.7
		66.9	9.22
		69.3	1.9
		67	35.9
		57.2	35.7
		58.4	1.84
	2D	Conditions
		CT	Rapa
	GranToxiLux MFI (of FSC,SSC Subset)	455	296
		771	248
		733	266
		521	341
		457	326
		506	275

## Sheet: Fig. 3
	3A	X Variable	Conditions
		Hours Post Stimulation	NC			CT			Rapa
	p-S6K MFI (of CD25hi CD127lo)	3	43433	43248	42654	41310	40892	40666	38875	38862	38856
		6	20491	20671	19863	37754	37343	37732	27960	26303	27546
		24	18610	18583	18469	48722	48851	47885	31982	32356	32020
	3B	X Variable	Conditions
		Hours Post Stimulation	NC			CT			Rapa
	p-c-Jun MFI (of CD25hi CD127lo)	3	507	499	505	476	494	491	499	511	518
		6	544	547	541	574	572	567	570	579	562
		24	438	432	435	627	626	617	542	564	543

## Sheet: Supplementary Figures
	S2C	Conditions
		CD4+ CD25loCD127lo	CD4+ CD25hiCD127lo FoxP3+
	% GrB+ (of Parent)	14.8	39.4
		13.7	36.9
		12.8	35.6
		5.37	22
		5.8	21.7
		5.15	20.9
		12.5	42.2
		13.3	42.1
		13.2	42
	S2D	Conditions
		CD4+ CD25loCD127lo	CD4+ CD25hiCD127lo FoxP3+
	% Annexin V+ (of Parent)	24.1	45.2
		22.5	43.3
		22.9	44.2
		11.2	30.3
		11.5	29.3
		10.6	30.5
		19.2	42.5
		21.1	43.1
		22.9	42.2
	S2E	Conditions
		GrB-	GrB+
	% Annexin V+ (of FoxP3+ GrB+/-)	19.3	85.3
		18.7	85.4
		20.2	87.6
		15.9	81.5
		15.6	78.6
		16.6	83.2
		13.9	81.7
		15	81.6
		14.3	80.8
	S2F	Conditions
		GrB+/-	GrB-	GrB+
	Annexin V MFI (of FoxP3+ GrB+/-)	455	299	694
		442	297	691
		449	302	714
		371	287	670
		362	286	636
		372	289	688
		465	280	718
		476	287	737
		469	284	725
	S3B	Conditions
		CT	Rapa
	GrB MFI (of FoxP3+)	645	201
		667	207
		626	197
		755	360
		731	316
		711	386
	S3C	Conditions
		CT	Rapa
	Annexin V MFI (of FoxP3+)	426	272
		423	276
		415	271
		636	391
		608	395
		639	425
	S3D	Conditions
		CT	Rapa
	% Live CD25hi CD127lo Foxp3+ (of CD4+)	33.7	44.7
		33.8	43.4
		35.6	41
		28.6	41.6
		30.5	41.6
		28.5	39.3
	S4A	Conditions
		CT	Rapa - 0.1 nM	Rapa - 1.0 nM	Rapa - 10 nM	CsA
	% CD25hi CD127lo (of CD4+)	59.3	65	56.1	53.8	54
		58.5	65	54.6	52.6	54.7
		66.4	55	44.4	43.9	47
		67.3	54.3	44.8	45	48.3
	S4B	Conditions
		CT	Rapa - 0.1 nM	Rapa - 1.0 nM	Rapa - 10 nM	CsA
	% FoxP3+ (of CD25hi CD127lo)	82.2	82	85	84.7	83.5
		84.7	82.2	85.7	84.5	83.6
		80.1	84.9	82.4	81.8	85.4
		78.7	82.8	81.6	78.5	84
	S4C	Conditions
		CT	Rapa - 0.1 nM	Rapa - 1.0 nM	Rapa - 10 nM	CsA
	% GrB+ (of FoxP3+)	38.3	34.5	7.34	5.97	58.3
		36	32.7	6.59	5.67	59.4
		49.4	25.6	7.01	4.27	50.8
		52	25.4	5.73	4.29	54.6
	GrB MFI (of FoxP3+)	832	870	495	473	1116
		781	923	473	467	1282
		1020	750	454	411	1016
		1115	696	440	422	1083
	S4D	Conditions
		CT	Rapa - 0.1 nM	Rapa - 1.0 nM	Rapa - 10 nM	CsA
	% Annexin V+ (of FoxP3+)	28.4	26.5	10.6	10	19.3
		25.3	23.7	10	9.85	20.4
		30.4	16.3	8.07	6.04	20.3
		30.2	17.6	6.32	7.48	21.3
	Annexin V MFI (of FoxP3+)	1874	1761	1330	1310	1660
		1742	1705	1305	1306	1733
		1840	1502	1274	1214	1667
		1896	1560	1218	1288	1693
	S5C	Conditions
		Naïve	Activated
	% GranToxiLux+ (of FSC,SSC Subset)	4.6	41.1
		5.1	44.9
			43
			42.9
			49.3
			50
	S5D	Conditions
		Naïve	Activated
	GranToxiLux MFI (of FSC,SSC Subset)	186	303
		174	313
			315
			302
			324
			321
	S7D	Conditions
		PBS	Rapa
	% CD25+ Foxp3+ (of CD4+)	28.9	38.2
		33.8	53.6
		41.1	50.1
		PBS	Rapa
	% CD25++ Foxp3+ (of CD4+)	2.66	1.61
		1.8	0.47
		1.78	4.88
	S7E	Conditions
		PBS	Rapa
	% GrB+ (of CD25+ FoxP3+)	56.2	34.6
		62.7	32.5
		57.8	42.9
	S7F	Conditions
		PBS	Rapa
	GrB MFI (of CD25+ FoxP3+)	67.8	56.7
		84.7	50.5
		84.6	63.9
	S7G	Conditions
		PBS	Rapa
	% Annexin V+ (of CD25+ FoxP3+)	60.9	31
		64.2	34.6
		59	43.7
	S7H	Conditions
		PBS	Rapa
	Annexin V MFI (of CD25+ FoxP3+)	192	140
		300	154
		299	180
	S7I	Conditions
		PBS	Rapa
	% Live CD25+ Foxp3+ (of CD4+)	11.3	26.4
		12.1	35.1
		16.9	28.2
	S7J	Conditions
		PBS	Rapa
	% p-4E-BP (of CD25+ FoxP3+)	24	49.4
		39.6	61.6
		39	65.6

## Sheet: Statistics
	1A	Graph	Analyzed Condition			Statistical Test	Significance			F-test
		% CD25hi CD127lo (of CD4+)	CT	vs.	Rapa	Independent samples two-tailed Student t-test	P	<	0.0001	P	=	0.3149
	1B	Graph	Analyzed Condition			Statistical Test	Significance			F-test
		% FoxP3+ (of CD25hi CD127lo)	CT	vs.	Rapa	Non-parametric Mann-Whitney U-test	P	=	0.0346	P	=	0.0253
	1C	Graph	Analyzed Condition			Statistical Test	Significance			F-test
		% GrB+ (of FoxP3+)	CT	vs.	Rapa	Non-parametric Mann-Whitney U-test	P	=	0.0022	P	=	0.0157
	1D	Graph	Analyzed Condition			Statistical Test	Significance			F-test
		% Annexin V+ (of FoxP3+)	CT	vs.	Rapa	Independent samples two-tailed Student t-test	P	<	0.0001	P	=	0.3334
	2C	Graph	Analyzed Condition			Statistical Test	Significance			F-test
		% GranToxiLux+ (of FSC,SSC Subset)	CT	vs.	Rapa	Independent samples two-tailed Student t-test	P	=	0.0004	P	=	0.4732
	2D	Graph	Analyzed Condition			Statistical Test	Significance			F-test
		GranToxiLux MFI (of FSC,SSC Subset)	CT	vs.	Rapa	Non-parametric Mann-Whitney U-test	P	=	0.0022	P	=	0.0094
	3A	Graph	Analyzed Conditions			Statistical Test	Significance
		p-S6K MFI (of CD25hi CD127lo) – 3 hours post stimulation	NC	vs.	CT	Mixed-effects model analysis with Geisser-Greenhouse correction followed by Holm-Šídák multiple comparison test	P	=	0.0072
			CT	vs.	Rapa		P	=	0.008
			NC	vs.	Rapa		P	=	0.0072
		p-S6K MFI (of CD25hi CD127lo) – 6 hours post stimulation	NC	vs.	CT	Mixed-effects model analysis with Geisser-Greenhouse correction followed by Holm-Šídák multiple comparison test	P	<	0.0001
			CT	vs.	Rapa		P	=	0.0025
			NC	vs.	Rapa		P	=	0.0025
		p-S6K MFI (of CD25hi CD127lo) – 24 hours post stimulation	NC	vs.	CT	Mixed-effects model analysis with Geisser-Greenhouse correction followed by Holm-Šídák multiple comparison test	P	=	0.0001
			CT	vs.	Rapa		P	=	0.0001
			NC	vs.	Rapa		P	<	0.0001
	3A	Graph	Analyzed Conditions			Statistical Test	Significance
		p-c-Jun MFI (of CD25hi CD127lo) – 3 hours post stimulation	NC	vs.	CT	Mixed-effects model analysis with Geisser-Greenhouse correction followed by Holm-Šídák multiple comparison test	P	=	0.1518
			CT	vs.	Rapa		P	=	0.424
			NC	vs.	Rapa		P	=	0.1339
		p-c-Jun MFI (of CD25hi CD127lo) – 6 hours post stimulation	NC	vs.	CT	Mixed-effects model analysis with Geisser-Greenhouse correction followed by Holm-Šídák multiple comparison test	P	=	0.002
			CT	vs.	Rapa		P	=	0.9092
			NC	vs.	Rapa		P	=	0.0456
		p-c-Jun MFI (of CD25hi CD127lo) – 24 hours post stimulation	NC	vs.	CT	Mixed-effects model analysis with Geisser-Greenhouse correction followed by Holm-Šídák multiple comparison test	P	<	0.0001
			CT	vs.	Rapa		P	=	0.0051
			NC	vs.	Rapa		P	=	0.0051
	S2C	Graph	Analyzed Condition			Statistical Test	Significance			F-test
		% GrB+ (of Parent)	CD25lo	vs.	CD25hi	Non-parametric Mann-Whitney U-test	P	<	0.0001	P	=	0.0277
	S2D	Graph	Analyzed Condition			Statistical Test	Significance			F-test
		% Annexin V+ (of Parent)	CD25lo	vs.	CD25hi	Independent samples two-tailed Student t-test	P	<	0.0001	P	=	0.6344
	S2E	Graph	Analyzed Condition			Statistical Test	Significance			F-test
		% Annexin V+ (of oxP3+ GrB+/-)	GrB-	vs.	GrB+	Independent samples two-tailed Student t-test	P	<	0.0001	P	=	0.5762
	S2F	Graph	Analyzed Conditions			Statistical Test	Significance
		Annexin V MFI (of FoxP3+GrB+/-)	GrB+/-	vs.	GrB-	One-way analysis of variance followed by Holm-Šídák multiple comparison test	P	<	0.0001
			GrB-	vs.	GrB+		P	<	0.0001
			GrB+/-	vs.	GrB+		P	<	0.0001
	S3B	Graph	Analyzed Condition			Statistical Test	Significance			F-test
		GrB MFI (of FoxP3+)	CT	vs.	Rapa	Independent samples two-tailed Student t-test	P	<	0.0001	P	=	0.2711
	S3C	Graph	Analyzed Condition			Statistical Test	Significance			F-test
		Annexin V MFI (of FoxP3+)	CT	vs.	Rapa	Independent samples two-tailed Student t-test	P	=	0.007	P	=	0.3475
	S3D	Graph	Analyzed Condition			Statistical Test	Significance			F-test
		% Live CD25hi CD127lo Foxp3+ (of CD4+)	CT	vs.	Rapa	Independent samples two-tailed Student t-test	P	<	0.0001	P	=	0.3341
	S4A	Graph	Analyzed Conditions			Statistical Test	Significance
		% CD25hi CD127lo (of CD4+)	CT	vs.	Rapa - 10 nM	One-way analysis of variance followed by Holm-Šídák multiple comparison test	P	=	0.0106
			Rapa - 10 nM	vs.	CsA		P	=	0.9933
			CT	vs.	CsA		P	=	0.0349
			Rapa - 0.1 nM	vs.	Rapa - 1.0 nM		P	=	0.1027
			Rapa - 1.0 nM	vs.	Rapa - 10 nM		P	=	0.9998
			Rapa - 0.1 nM	vs.	Rapa - 10 nM		P	=	0.056
	S4B	Graph	Analyzed Conditions			Statistical Test	Significance
		% FoxP3+ (of CD25hi CD127lo)	CT	vs.	Rapa - 10 nM	One-way analysis of variance followed by Holm-Šídák multiple comparison test	P	=	0.9891
			Rapa - 10 nM	vs.	CsA		P	=	0.827
			CT	vs.	CsA		P	=	0.4203
			Rapa - 0.1 nM	vs.	Rapa - 1.0 nM		P	=	0.9979
			Rapa - 1.0 nM	vs.	Rapa - 10 nM		P	=	0.9493
			Rapa - 0.1 nM	vs.	Rapa - 10 nM		P	=	0.9991
	S4C	Graph	Analyzed Conditions			Statistical Test	Significance
		% GrB+ (of FoxP3+)	CT	vs.	Rapa - 10 nM	One-way analysis of variance followed by Holm-Šídák multiple comparison test	P	<	0.0001
			Rapa - 10 nM	vs.	CsA		P	<	0.0001
			CT	vs.	CsA		P	=	0.0126
			Rapa - 0.1 nM	vs.	Rapa - 1.0 nM		P	<	0.0001
			Rapa - 1.0 nM	vs.	Rapa - 10 nM		P	=	0.997
			Rapa - 0.1 nM	vs.	Rapa - 10 nM		P	<	0.0001
		GrB MFI (of FoxP3+)	CT	vs.	Rapa - 10 nM	One-way analysis of variance followed by Holm-Šídák multiple comparison test	P	<	0.0001
			Rapa - 10 nM	vs.	CsA		P	<	0.0001
			CT	vs.	CsA		P	=	0.1045
			Rapa - 0.1 nM	vs.	Rapa - 1.0 nM		P	=	0.0012
			Rapa - 1.0 nM	vs.	Rapa - 10 nM		P	=	0.9998
			Rapa - 0.1 nM	vs.	Rapa - 10 nM		P	=	0.0007
	S4D
		Graph	Analyzed Conditions			Statistical Test	Significance
		% Annexin V+ (of FoxP3+)	CT	vs.	Rapa - 10 nM	One-way analysis of variance followed by Holm-Šídák multiple comparison test	P	<	0.0001
			Rapa - 10 nM	vs.	CsA		P	=	0.0001
			CT	vs.	CsA		P	=	0.0041
			Rapa - 0.1 nM	vs.	Rapa - 1.0 nM		P	<	0.0001
			Rapa - 1.0 nM	vs.	Rapa - 10 nM		P	>	0.9999
			Rapa - 0.1 nM	vs.	Rapa - 10 nM		P	<	0.0001
		Annexin V MFI (of FoxP3+)	CT	vs.	Rapa - 10 nM	One-way analysis of variance followed by Holm-Šídák multiple comparison test	P	<	0.0001
			Rapa - 10 nM	vs.	CsA		P	<	0.0001
			CT	vs.	CsA		P	=	0.0515
			Rapa - 0.1 nM	vs.	Rapa - 1.0 nM		P	<	0.0001
			Rapa - 1.0 nM	vs.	Rapa - 10 nM		P	>	0.9999
			Rapa - 0.1 nM	vs.	Rapa - 10 nM		P	<	0.0001
	S5C	Graph	Analyzed Condition			Statistical Test	Significance			F-test
		% GranToxiLux+ (of FSC,SSC Subset)	Naïve	vs.	Activated	Independent samples two-tailed Student t-test	P	<	0.0001	N/A
	S5D	Graph	Analyzed Condition			Statistical Test	Significance			F-test
		GranToxiLux MFI (of FSC,SSC Subset)	Naïve	vs.	Activated	Independent samples two-tailed Student t-test	P	<	0.0001	N/A
	S7D	Graph	Analyzed Condition			Statistical Test	Significance			F-test
		% CD25+ Foxp3+ (of CD4+)	PBS	vs.	Rapa	Independent samples two-tailed Student t-test	P	=	0.0959	P	=	0.7328
		% CD25++ Foxp3+ (of CD4+)	PBS	vs.	Rapa	Independent samples two-tailed Student t-test	P	=	0.8678	P	=	0.0919
	S7E	Graph	Analyzed Condition			Statistical Test	Significance			F-test
		% GrB+ (of CD25+ FoxP3+)	PBS	vs.	Rapa	Independent samples two-tailed Student t-test	P	=	0.004	P	=	0.5499
	S7F	Graph	Analyzed Condition			Statistical Test	Significance			F-test
		GrB MFI (of CD25+ FoxP3+)	PBS	vs.	Rapa	Independent samples two-tailed Student t-test	P	=	0.0321	P	=	0.6442
	S7G	Graph	Analyzed Condition			Statistical Test	Significance			F-test
		% Annexin V+ (of CD25+ FoxP3+)	PBS	vs.	Rapa	Independent samples two-tailed Student t-test	P	=	0.0036	P	=	0.2782
	S3H	Graph	Analyzed Condition			Statistical Test	Significance			F-test
		Annexin V MFI (of CD25+ FoxP3+)	PBS	vs.	Rapa	Independent samples two-tailed Student t-test	P	=	0.0487	P	=	0.1932
	S3I	Graph	Analyzed Condition			Statistical Test	Significance			F-test
		% Live CD25+ Foxp3+ (of CD4+)	PBS	vs.	Rapa	Independent samples two-tailed Student t-test	P	=	0.0066	P	=	0.6062
	S3J	Graph	Analyzed Condition			Statistical Test	Significance			F-test
		% p-4E-BP (of CD25+ FoxP3+)	PBS	vs.	Rapa	Independent samples two-tailed Student t-test	P	=	0.025	P	=	0.9537
